# Supplementary material for: The index system for the implementation effect evaluation of water-saving renovation of key medium-sized irrigation districts: A case study
Source: PLoS One. 2024 Jan 23;19(1):e0296953. doi: 10.1371/journal.pone.0296953 (PMC10805307; doi:10.1371/journal.pone.0296953)
Supplement: S1 Data — (XLSX) [file pone.0296953.s001.xlsx]

## Sheet: data
Irrigation District	Evaluation Indicators	Preliminary work		Completion of construction tasks							Completion of planned investment		Management and reform
		Completion of implementation plan	Project commencement	Construction of head works	Construction of canals and ditches	Construction of canal and ditch structures	Completion of engineering management and protection facilities	Completion of metering facilities	Sum	Acceptance of engineering works	Completion of central financial investment	Completion of central financial investment by the end of December 2019	Whether to implement the comprehensive reform of agricultural water price	Proportion of executed water price in operation cost	Implementation rate of personnel funds	Implementation rate of maintenance funds
	Order number	1	2	3	4	5	6	7	（3-7）	8	9	10	11	12	13	14
IrrD1	1	0	5	-	20	10	-	2	40	5	10	10	4	4	6	6
IrrD2	2	0	5	6	18.66	10	-	2	38.5927	5	10	10	4	4	6	6
IrrD3	3	0	5	-	20	10	-	2	40	10	10	10	4	4	6	6
IrrD4	4	0	5	6	20	10	-	2	40	10	10	10	4	4	6	6
IrrD5	5	5	5	6	-	10	-	2	40	5	10	10	4	4	6	6
IrrD6	6	5	0	6	20	10	-	2	40	10	10	10	4	4	6	6
IrrD7	7	0	5	-	20	10	2	2	40	10	10	10	4	3.2	6	6
IrrD8	8	0	5	-	20	10	-	2	40	10	10	10	4	1.44	6	6
IrrD9	9	0	0	-	19.75	10	-	-	39.6667	10	10	10	4	4	6	6
IrrD10	10	0	5	6	20	10	-	2	40	5	10	10	4	4	6	6
										Irrigation District	Score
										IrrD1	90
										IrrD2	88.59
										IrrD3	95
										IrrD4	95
										IrrD5	95
										IrrD6	95
										IrrD7	94.2
										IrrD8	92.44
										IrrD9	89.67
										IrrD10	90
											A1	A2	A3	A4
										IrrD1	5	45	20	20
										IrrD2	5	43.59	20	20
										IrrD3	5	50	20	20
										IrrD4	5	50	20	20
										IrrD5	10	45	20	20
										IrrD6	5	50	20	20
										IrrD7	5	50	20	19.2
										IrrD8	5	50	20	17.44
										IrrD9	0	49.67	20	20
										IrrD10	5	45	20	20
											A1	A2	A3	A4
										IrrD1	0.5	0.9	1	1
										IrrD2	0.5	0.8718	1	1
										IrrD3	0.5	1	1	1
										IrrD4	0.5	1	1	1
										IrrD5	1	0.9	1	1
										IrrD6	0.5	1	1	1
										IrrD7	0.5	1	1	0.96
										IrrD8	0.5	1	1	0.872
										IrrD9	0	0.9934	1	1
										IrrD10	0.5	0.9	1	1
